# Supplementary material for: Experimental Dental Composites Containing a Novel Methacrylate-Functionalized Calcium Phosphate Component: Evaluation of Bioactivity and Physical Properties
Source: Polymers (Basel). 2021 Jun 25;13(13):2095. doi: 10.3390/polym13132095 (PMC8271644; doi:10.3390/polym13132095)
Supplement: Supplementary file 1 [file polymers-13-02095-s001.zip]

Archive with 1 entries (1 files):
- polymers-1238878-supplementary.pdf
